# Supplementary material for: Genome-wide diversity and demographic dynamics of Cameroon goats and their divergence from east African, north African, and Asian conspecifics
Source: PLoS One. 2019 Apr 19;14(4):e0214843. doi: 10.1371/journal.pone.0214843 (PMC6474588; doi:10.1371/journal.pone.0214843)
Supplement: S1 Table — (XLSX) [file pone.0214843.s002.xlsx]

## Sheet: Sheet1
S1 Table. GPS coordinates of Cameroon goat samples included in the study
Polpulations	Latitude (N)	Longitude (E)
North-west Highland	5.74826666666667	10.5883666666667
North-west Highland	5.65856666666667	10.5741
North-west Highland	5.72945	10.9121333333333
North-west Highland	5.7569	10.5943666666667
North-west Highland	5.7569	10.5943666666667
North-west Highland	5.87403333333333	10.6777
North-west Highland	5.87403333333333	10.6764166666667
North-west Highland	5.87155	10.6771333333333
North-west Highland	5.97241666666667	11.2295333333333
North-west Highland	5.72488333333333	11.1270833333333
North-west Highland	5.72488333333333	11.1270833333333
North-west Highland	5.4334	10.3923
North-west Highland	5.43268333333333	10.3431833333333
North-west Highland	5.25195	10.39725
North-west Highland	5.25195	10.39725
North-west Highland	5.15453333333333	10.02175
North-west Highland	5.15445	10.15445
North-west Highland	5.15445	10.15445
North-west Highland	5.31925	10.4443
North-west Highland	5.97265	11.2289
North-west Highland	5.78005	10.9625666666667
North-west Highland	5.7569	10.5943666666667
North-west Highland	5.7569	10.5943666666667
North-west Highland	5.74258333333333	10.3961
North-west Highland	5.74258333333333	10.3961
North-west Highland	5.6556	10.6116666666667
North-west Highland	5.6556	10.6116666666667
North-west Highland	5.47341666666667	10.2479166666667
North-west Highland	5.47341666666667	10.2479166666667
North-west Highland	5.61901666666667	10.2570666666667
North-west Highland	5.61901666666667	10.2570666666667
North-west Highland	5.15453333333333	10.02175
North-west Highland	5.15453333333333	10.02175
North-west Highland	5.16238333333333	10.0252666666667
North-west Highland	5.16238333333333	10.0252666666667
North-west Highland	5.75471666666667	10.5936
North-west Highland	5.75378333333333	10.5908666666667
North-west Highland	5.75378333333333	10.5908666666667
North-west Highland	5.16045	10.3047833333333
North-west Highland	5.16045	10.3047833333333
North-west Highland	5.41451666666667	10.10985
North-west Highland	5.65055	10.6071833333333
North-west Highland	5.74258333333333	10.3961
North-west Highland	5.41526666666667	10.0747833333333
North-west Highland	5.74826666666667	10.5883666666667
North-west Highland	5.43268333333333	10.3431833333333
North-west Highland	5.24423333333333	10.3954666666667
North-west Highland	5.61455	10.1624666666667
North-west Highland	5.61455	10.1662
North-west Highland	5.63133333333333	10.24795
North-west Highland	5.67916666666667	10.2079
North-west Highland	5.05841666666667	10.47025
North-west Highland	5.05536666666667	10.4685
North-west Highland	5.15543333333333	10.01785
North-west Highland	5.15315	10.0231
North-west Highland	5.44061666666667	10.04475
North-west Highland	5.55921666666667	9.9843
North-west Highland	5.55921666666667	9.9843
North-west Highland	5.65856666666667	10.5741
North-west Highland	5.657	10.5817833333333
North-west Highland	5.65055	10.6071833333333
North-west Highland	5.65408333333333	10.61025
North-west Highland	5.65191666666667	10.6164166666667
North-west Highland	5.65191666666667	10.6164166666667
North-west Highland	5.74813333333333	10.5883833333333
North-west Highland	5.74813333333333	10.5883833333333
North-west Highland	5.74998333333333	10.5880833333333
North-west Highland	5.78005	10.9625666666667
North-west Highland	5.88055	10.6770333333333
North-west Highland	5.74116666666667	10.88175
North-west Highland	5.7299	10.9121666666667
North-west Highland	5.72945	10.9121333333333
North-west Highland	5.73848333333333	10.87055
North-west Highland	5.73498333333333	10.8870333333333
North-west Highland	5.73511666666667	10.8872833333333
North-west Highland	5.87403333333333	10.6764166666667
North-west Highland	5.87155	10.6771333333333
North-west Highland	5.97265	11.2289
North-west Highland	5.97241666666667	11.2295333333333
North-west Highland	5.98126666666667	11.1948166666667
North-west Highland	5.98126666666667	11.1948166666667
North-west Highland	5.93763333333333	11.2428333333333
North-west Highland	5.7455	11.1851666666667
North-west Highland	5.72488333333333	11.1270833333333
North-west Highland	5.70135	11.1311166666667
North-west Highland	5.4334	10.3923
North-west Highland	5.25195	10.39725
North-west Highland	5.15445	10.15445
North-west Highland	5.15361666666667	10.15385
North-west Highland	5.31925	10.4443
North-west Highland	5.31925	10.4443
North-west Highland	5.31925	10.4443
North-west Highland	5.45541666666667	10.0800833333333
North-west Highland	5.78005	10.9625666666667
North-west Highland	5.7246	10.92675
North-west Highland	5.78005	10.9625666666667
Forest goat	4.56345	13.6704333333333
Forest goat	4.56345	13.6704333333333
Forest goat	4.58966666666667	13.69135
Forest goat	4.58966666666667	13.69135
Forest goat	4.58966666666667	13.69135
Forest goat	4.58966666666667	13.69135
Forest goat	4.58966666666667	13.69135
Forest goat	4.60781666666667	13.6886833333333
Forest goat	4.60781666666667	13.6886833333333
Forest goat	4.60781666666667	13.6886833333333
Forest goat	4.60781666666667	13.6886833333333
Forest goat	4.6174	13.7608166666667
Forest goat	4.6174	13.7608166666667
Forest goat	4.6174	13.7608166666667
Forest goat	4.6174	13.7608166666667
Forest goat	4.6174	13.7608166666667
Forest goat	4.6174	13.7608166666667
Forest goat	5.88443333333333	14.5450666666667
Forest goat	5.88443333333333	14.5450666666667
Forest goat	5.88443333333333	14.5450666666667
Forest goat	5.88443333333333	14.5450666666667
Forest goat	5.88443333333333	14.5450666666667
Forest goat	4.42525	14.35535
Forest goat	4.62368333333333	14.30675
Forest goat	4.62368333333333	14.30675
Forest goat	4.62368333333333	14.30675
Forest goat	4.62368333333333	14.30675
Forest goat	4.56865	14.3252
Forest goat	4.56865	14.3252
Forest goat	4.56865	14.3252
Forest goat	3.4944	15.053
North-west Highland	4.9862	9.81195
North-west Highland	4.9865	9.81216666666667
North-west Highland	4.9865	9.81216666666667
North-west Highland	4.9865	9.81216666666667
North-west Highland	4.9865	9.81216666666667
North-west Highland	4.98655	9.81216666666667
North-west Highland	4.98655	9.81216666666667
North-west Highland	4.9854	9.81186666666667
North-west Highland	4.9854	9.81186666666667
Central Highland	4.99653333333333	9.78518333333333
Central Highland	4.99655	9.78518333333333
Central Highland	4.9986	9.78833333333333
Central Highland	4.9986	9.78835
Central Highland	4.9989	9.78841666666667
Central Highland	4.70776666666667	9.71801666666667
Central Highland	4.7111	9.71983333333333
Central Highland	4.71688333333333	9.73233333333333
Central Highland	4.7102	9.74753333333333
Central Highland	4.70908333333333	9.71888333333333
Central Highland	4.70908333333333	9.71888333333333
Central Highland	4.71515	9.73901666666667
Central Highland	4.7102	9.74753333333333
Central Highland	4.71816666666667	9.72215
Central Highland	4.63828333333333	9.6871
Central Highland	4.63828333333333	9.6871
Central Highland	4.6448	9.67881666666667
Central Highland	4.64281666666667	9.6699
Central Highland	4.64311666666667	9.68458333333333
Central Highland	4.64113333333333	9.68813333333333
Central Highland	4.64113333333333	9.68813333333333
Central Highland	4.58833333333333	9.66081666666667
Central Highland	4.5872	9.66071666666667
Central Highland	4.59025	9.66738333333333
Central Highland	4.59025	9.66738333333333
Central Highland	4.59051666666667	9.66385
Central Highland	4.59091666666667	9.66345
Central Highland	4.64075	9.68431666666667
Central Highland	4.64136666666667	9.68443333333333
Central Highland	4.64075	9.6843
North-west Highland	4.49005	9.56443333333333
North-west Highland	4.84835	10.2334333333333
North-west Highland	4.8645	10.2071833333333
North-west Highland	4.86641666666667	10.2056333333333
North-west Highland	4.83735	10.2287
North-west Highland	4.83735	10.2287
North-west Highland	4.8436	10.2301833333333
North-west Highland	4.83748333333333	10.2285833333333
North-west Highland	4.80786666666667	10.25425
North-west Highland	4.80786666666667	10.25425
North-west Highland	4.80693333333333	10.2563
North-west Highland	4.80693333333333	10.2563166666667
North-west Highland	4.80866666666667	10.2542833333333
North-west Highland	4.80841666666667	10.2529166666667
North-west Highland	4.80783333333333	10.2561166666667
North-west Highland	4.80673333333333	10.25575
North-west Highland	4.80768333333333	10.25395
North-west Highland	4.80716666666667	10.2569333333333
North-west Highland	4.8076	10.2560333333333
North-west Highland	4.80805	10.2583666666667
North-west Highland	4.8077	10.2574833333333
North-west Highland	4.82066666666667	10.2371666666667
North-west Highland	4.82091666666667	10.2371
North-west Highland	4.82128333333333	10.2376
North-west Highland	4.82093333333333	10.2373666666667
North-west Highland	4.81755	10.2414666666667
North-west Highland	4.81755	10.2414666666667
North-west Highland	4.8186	10.2354166666667
North-west Highland	4.81906666666667	10.23585
North-west Highland	4.91198333333333	10.2693833333333
North-west Highland	4.91218333333333	10.2657333333333
North-west Highland	4.913	10.2684666666667
North-west Highland	4.91196666666667	10.26905
North-west Highland	4.91253333333333	10.26275
North-west Highland	4.94343333333333	10.2674333333333
North-west Highland	4.94758333333333	10.2677
North-west Highland	4.94658333333333	10.2689
North-west Highland	4.94616666666667	10.2691833333333
North-west Highland	4.94705	10.26795
North-west Highland	4.94895	10.2643
North-west Highland	4.98108333333333	10.2620833333333
North-west Highland	4.97828333333333	10.26295
North-west Highland	4.97865	10.2627833333333
North-west Highland	4.97585	10.26625
North-west Highland	4.94983333333333	10.2757
North-west Highland	4.94991666666667	10.2759333333333
North-west Highland	4.9505	10.2757666666667
North-west Highland	4.95038333333333	10.2756
North-west Highland	4.94965	10.2758
North-west Highland	4.9557	10.2200333333333
North-west Highland	4.95568333333333	10.2198166666667
North-west Highland	4.95661666666667	10.2198333333333
North-west Highland	4.95661666666667	10.2198333333333
North-west Highland	4.95661666666667	10.2198333333333
North-west Highland	4.9562	10.2204
North-west Highland	4.97408333333333	10.2280166666667
North-west Highland	4.97408333333333	10.2280166666667
North-west Highland	4.97375	10.2269666666667
North-west Highland	4.97346666666667	10.2226
North-west Highland	4.97338333333333	10.2225333333333
North-west Highland	4.97265	10.2196666666667
Central Highland	4.11463333333333	9.25108333333333
Central Highland	4.11498333333333	9.2505
Central Highland	4.11516666666667	9.25041666666667
Central Highland	4.06476666666667	9.1771
Central Highland	4.06476666666667	9.1771
Central Highland	4.06476666666667	9.1771
Central Highland	4.06476666666667	9.1771
Central Highland	4.06476666666667	9.1771
Central Highland	4.0666	9.18418333333333
Central Highland	4.2154	9.3374
Central Highland	4.21646666666667	9.3376
Central Highland	4.20428333333333	9.32158333333333
Central Highland	4.20428333333333	9.32158333333333
Central Highland	4.15675	9.47163333333333
Central Highland	4.15675	9.47163333333333
Central Highland	4.05418333333333	9.06333333333333
Central Highland	4.05418333333333	9.06333333333333
Central Highland	4.05418333333333	9.06333333333333
Central Highland	4.05418333333333	9.06333333333333
Central Highland	4.05418333333333	9.06333333333333
Central Highland	4.05418333333333	9.06333333333333
Central Highland	4.05418333333333	9.06333333333333
Central Highland	4.05418333333333	9.06333333333333
Central Highland	4.61743333333333	9.4465
Central Highland	4.64591666666667	9.45486666666667
Central Highland	4.59026666666667	9.46353333333333
Central Highland	4.58883333333333	9.4607
Central Highland	4.58883333333333	9.4607
Central Highland	4.61376666666667	9.44753333333333
Central Highland	4.61376666666667	9.44753333333333
Central Highland	4.5335	9.1032
Central Highland	4.5335	9.1032
Central Highland	4.53298333333333	9.10318333333333
Central Highland	4.53251666666667	9.10318333333333
Central Highland	4.53455	9.10148333333333
Central Highland	4.53455	9.10148333333333
Central Highland	4.53455	9.10148333333333
Central Highland	4.53863333333333	9.10825
Central Highland	4.53436666666667	9.1005
Central Highland	4.53436666666667	9.1005
Central Highland	4.53436666666667	9.1005
Central Highland	4.53436666666667	9.1005
Central Highland	4.96916666666667	8.9059
Central Highland	4.96916666666667	8.9059
Central Highland	4.96968333333333	8.91018333333333
Central Highland	4.96968333333333	8.91018333333333
Central Highland	4.96968333333333	8.91018333333333
Central Highland	4.969	8.91033333333333
Central Highland	4.969	8.91033333333333
Central Highland	4.969	8.91033333333333
Central Highland	4.96898333333333	8.90863333333333
Central Highland	4.96898333333333	8.90863333333333
Central Highland	4.91655	8.92421666666667
Central Highland	4.91793333333333	8.92368333333333
Central Highland	4.91598333333333	8.92166666666667
Central Highland	4.60955	9.03128333333333
Central Highland	4.60955	9.03128333333333
Central Highland	4.60173333333333	9.03596666666667
Central Highland	4.60173333333333	9.03596666666667
Central Highland	4.60275	9.04153333333333
Central Highland	4.60275	9.04153333333333
Central Highland	4.60626666666667	9.04453333333333
Central Highland	4.60626666666667	9.04453333333333
Central Highland	4.6069	9.04298333333333
Djallonke	6.46845	12.6289
Djallonke	6.4692	12.628
Djallonke	6.47368333333333	13.2618833333333
Djallonke	6.4692	12.628
Djallonke	6.47248333333333	12.47335
Djallonke	6.4694	12.62575
Djallonke	6.4694	12.62575
Djallonke	6.47316666666667	13.2612166666667
Djallonke	6.46891666666667	12.6290833333333
Djallonke	6.61035	12.61035
Djallonke	6.4681	12.6288666666667
Djallonke	6.47248333333333	12.47335
Djallonke	6.4736	13.2611
Djallonke	6.4694	12.62575
Djallonke	6.46803333333333	12.62735
Djallonke	6.30405	12.7980333333333
Djallonke	6.47368333333333	13.2618833333333
Djallonke	6.47248333333333	12.47335
Djallonke	6.46891666666667	12.6290833333333
Djallonke	6.47316666666667	13.2612166666667
Djallonke	6.30405	12.7980333333333
Djallonke	6.46773333333333	12.6280166666667
Djallonke	6.30406666666667	12.7980666666667
Djallonke	6.46891666666667	12.6290833333333
Djallonke	6.46803333333333	12.62735
Djallonke	6.4692	12.628
Djallonke	6.47385	13.2609
Djallonke	6.47385	13.2609
Djallonke	6.46773333333333	12.6280166666667
Djallonke	6.304	12.7996166666667
Djallonke	6.304	12.7996166666667
Djallonke	6.46845	12.6289
Djallonke	7.09533333333333	12.4732666666667
